# Supplementary material for: Ultrasonography of Testicular Maturation and Correlation with Body Growth and Semen Evaluation in Beagle Dog Model
Source: Vet Sci. 2024 Jun 14;11(6):270. doi: 10.3390/vetsci11060270 (PMC11209051; doi:10.3390/vetsci11060270)
Supplement: Supplementary file 1 [file vetsci-11-00270-s001.zip]

Archive with 1 entries (1 files):
- vetsci-2999681-supplementary.pdf
